# Supplementary material for: Sequence features of HLA-DRB1 locus define putative basis for gene conversion and point mutations
Source: BMC Genomics. 2008 May 19;9:228. doi: 10.1186/1471-2164-9-228 (PMC2408603; doi:10.1186/1471-2164-9-228)
Supplement: Additional file 1 — The 98 incomplete HLA-DRB1 exon 2 sequences excluded from the analyses. [file 1471-2164-9-228-S1.txt]

Additional file 1

The 98 incomplete HLA-DRB1 exon 2 sequences. The IMGT/HLA database ID number is followed by the allele name.
 
HLA00666 DRB1*010202
HLA00681 DRB1*0309
HLA00684 DRB1*0312
HLA01152 DRB1*0316
HLA01455 DRB1*0320
HLA01501 DRB1*0321
HLA01453 DRB1*040702
HLA00699 DRB1*0413
HLA00700 DRB1*0414
HLA00703 DRB1*0417
HLA00705 DRB1*0419
HLA00706 DRB1*0420
HLA00707 DRB1*0421
HLA00708 DRB1*0422
HLA00711 DRB1*0425
HLA00712 DRB1*0426
HLA00713 DRB1*0427
HLA00718 DRB1*0432
HLA01235 DRB1*0435
HLA01459 DRB1*0441
HLA01499 DRB1*0443
HLA01601 DRB1*0444
HLA01089 DRB1*070102
HLA00721 DRB1*0703
HLA01415 DRB1*0705
HLA01620 DRB1*0707
HLA01416 DRB1*080203
HLA00729 DRB1*080402
HLA00730 DRB1*080403
HLA00731 DRB1*0805
HLA00734 DRB1*0808
HLA00743 DRB1*0817
HLA00745 DRB1*0819
HLA00746 DRB1*0820
HLA00747 DRB1*0821
HLA01467 DRB1*0824
HLA01814 DRB1*0826
HLA01433 DRB1*110104
HLA01683 DRB1*110602
HLA00772 DRB1*1118
HLA00774 DRB1*1120
HLA00776 DRB1*1122
HLA00777 DRB1*1123
HLA00778 DRB1*1124
HLA00780 DRB1*1126
HLA00781 DRB1*112701
HLA00784 DRB1*1130
HLA00787 DRB1*1133
HLA00788 DRB1*1134
HLA01010 DRB1*1135
HLA01090 DRB1*1136
HLA01279 DRB1*1140
HLA01300 DRB1*1141
HLA01848 DRB1*1149
HLA00791 DRB1*120202
HLA00793 DRB1*120302
HLA01155 DRB1*130202
HLA00800 DRB1*130302
HLA00805 DRB1*130702
HLA00807 DRB1*1309
HLA00811 DRB1*1313
HLA00813 DRB1*1315
HLA00821 DRB1*1323
HLA00822 DRB1*1324
HLA00823 DRB1*1325
HLA00826 DRB1*1328
HLA00828 DRB1*1330
HLA00831 DRB1*1333
HLA01091 DRB1*1335
HLA01150 DRB1*1337
HLA01151 DRB1*1338
HLA01209 DRB1*1340
HLA01237 DRB1*1343
HLA01241 DRB1*1345
HLA01456 DRB1*1349
HLA01643 DRB1*1352
HLA01622 DRB1*1353
HLA01685 DRB1*1355
HLA01278 DRB1*140102
HLA00840 DRB1*1408
HLA00841 DRB1*1409
HLA00851 DRB1*1419
HLA00852 DRB1*1420
HLA00856 DRB1*1424
HLA00860 DRB1*1428
HLA00863 DRB1*1431
HLA01161 DRB1*1435
HLA01500 DRB1*1441
HLA00866 DRB1*150102
HLA01468 DRB1*150103
HLA00869 DRB1*150203
HLA00872 DRB1*1505
HLA00873 DRB1*1506
HLA01211 DRB1*1510
HLA00877 DRB1*160102
HLA00879 DRB1*160202
HLA00882 DRB1*160501
HLA00884 DRB1*1607
