# Supplementary material for: Sequence features of HLA-DRB1 locus define putative basis for gene conversion and point mutations
Source: BMC Genomics. 2008 May 19;9:228. doi: 10.1186/1471-2164-9-228 (PMC2408603; doi:10.1186/1471-2164-9-228)
Supplement: Additional file 2 — The 374 complete HLA-DRB1 exon 2 sequences used in the analyses. [file 1471-2164-9-228-S2.txt]

Additional file 2

The 374 complete HLA-DRB1 exon 2 sequences (270 bp). The IMGT/HLA database ID number is followed by the allele name.

HLA00664 DRB1*010101
HLA01598 DRB1*010102
HLA01869 DRB1*010103
HLA00665 DRB1*010201
HLA01875 DRB1*010203
HLA02001 DRB1*010204
HLA00667 DRB1*0103
HLA00668 DRB1*0104
HLA00669 DRB1*0105
HLA00670 DRB1*0106
HLA01307 DRB1*0107
HLA01483 DRB1*0108
HLA01633 DRB1*0109
HLA01671 DRB1*0110
HLA01811 DRB1*0111
HLA02056 DRB1*0112
HLA02173 DRB1*0113
HLA02494 DRB1*0114
HLA02500 DRB1*0115
HLA02666 DRB1*0116
HLA00671 DRB1*030101
HLA00672 DRB1*030102
HLA00673 DRB1*030201
HLA00674 DRB1*030202
HLA00675 DRB1*0303
HLA00676 DRB1*0304
HLA00677 DRB1*030501
HLA01428 DRB1*030502
HLA00678 DRB1*0306
HLA00679 DRB1*0307
HLA00680 DRB1*0308
HLA00682 DRB1*0310
HLA01007 DRB1*0313
HLA01008 DRB1*0314
HLA01087 DRB1*0315
HLA01153 DRB1*0317
HLA01349 DRB1*0318
HLA01432 DRB1*0319
HLA01557 DRB1*0322
HLA01614 DRB1*0323
HLA01687 DRB1*0324
HLA01692 DRB1*0325
HLA01868 DRB1*0326
HLA01930 DRB1*0327
HLA01933 DRB1*0328
HLA02420 DRB1*0329
HLA02603 DRB1*0330
HLA02606 DRB1*0331
HLA00685 DRB1*040101
HLA00686 DRB1*040102
HLA00687 DRB1*0402
HLA00688 DRB1*040301
HLA01009 DRB1*040302
HLA02717 DRB1*040303
HLA00689 DRB1*0404
HLA00690 DRB1*040501
HLA00691 DRB1*040502
HLA01551 DRB1*040503
HLA01605 DRB1*040504
HLA00692 DRB1*040601
HLA02172 DRB1*040602
HLA00693 DRB1*040701
HLA01706 DRB1*040703
HLA00694 DRB1*0408
HLA00695 DRB1*0409
HLA00696 DRB1*0410
HLA00697 DRB1*0411
HLA00698 DRB1*0412
HLA00701 DRB1*0415
HLA00702 DRB1*0416
HLA00704 DRB1*0418
HLA00709 DRB1*0423
HLA00710 DRB1*0424
HLA00714 DRB1*0428
HLA00715 DRB1*0429
HLA00716 DRB1*0430
HLA00717 DRB1*0431
HLA01088 DRB1*0433
HLA01167 DRB1*0434
HLA01242 DRB1*0436
HLA01338 DRB1*0437
HLA01345 DRB1*0438
HLA01458 DRB1*0439
HLA01454 DRB1*0440
HLA01457 DRB1*0442
HLA01695 DRB1*0445
HLA01746 DRB1*0446
HLA01780 DRB1*0447
HLA01793 DRB1*0448
HLA01810 DRB1*0449
HLA01817 DRB1*0450
HLA02039 DRB1*0451
HLA02054 DRB1*0452
HLA02146 DRB1*0453
HLA02305 DRB1*0454
HLA02306 DRB1*0455
HLA02314 DRB1*0456
HLA00722 DRB1*0704
HLA01514 DRB1*0706
HLA02460 DRB1*0457
HLA02534 DRB1*0458
HLA02580 DRB1*0459
HLA02604 DRB1*0460
HLA02705 DRB1*0461
HLA02726 DRB1*0462
HLA02741 DRB1*0463
HLA00719 DRB1*070101
HLA01786 DRB1*0708
HLA02017 DRB1*0709
HLA02495 DRB1*0711
HLA02735 DRB1*0712
HLA00723 DRB1*080101
HLA01585 DRB1*080102
HLA02257 DRB1*080103
HLA00724 DRB1*080201
HLA00725 DRB1*080202
HLA00727 DRB1*080302
HLA00728 DRB1*080401
HLA01414 DRB1*080404
HLA00732 DRB1*0806
HLA00733 DRB1*0807
HLA00735 DRB1*0809
HLA00736 DRB1*0810
HLA00737 DRB1*0811
HLA00738 DRB1*0812
HLA00739 DRB1*0813
HLA00740 DRB1*0814
HLA00741 DRB1*0815
HLA00742 DRB1*0816
HLA01836 DRB1*0827
HLA01860 DRB1*0828
HLA01282 DRB1*0822
HLA01910 DRB1*0829
HLA02021 DRB1*0830
HLA00744 DRB1*0818
HLA02358 DRB1*0831
HLA01731 DRB1*0825
HLA01377 DRB1*0823
HLA02381 DRB1*0832
HLA00749 DRB1*090102
HLA02009 DRB1*090103
HLA01513 DRB1*0902
HLA01849 DRB1*0903
HLA02018 DRB1*0904
HLA02162 DRB1*0905
HLA02682 DRB1*0906
HLA00750 DRB1*100101
HLA01214 DRB1*100102
HLA00751 DRB1*110101
HLA00752 DRB1*110102
HLA00753 DRB1*110103
HLA01747 DRB1*110105
HLA02090 DRB1*110106
HLA00754 DRB1*110201
HLA02213 DRB1*110202
HLA00755 DRB1*1103
HLA00756 DRB1*110401
HLA00757 DRB1*110402
HLA02245 DRB1*110403
HLA00758 DRB1*1105
HLA00759 DRB1*110601
HLA00760 DRB1*1107
HLA00761 DRB1*110801
HLA00762 DRB1*110802
HLA00763 DRB1*1109
HLA00764 DRB1*1110
HLA00765 DRB1*111101
HLA02157 DRB1*111102
HLA00766 DRB1*111201
HLA01305 DRB1*111202
HLA00767 DRB1*1113
HLA00768 DRB1*111401
HLA02106 DRB1*111402
HLA00769 DRB1*1115
HLA00770 DRB1*1116
HLA00771 DRB1*1117
HLA00773 DRB1*111901
HLA02019 DRB1*111902
HLA00775 DRB1*1121
HLA00779 DRB1*1125
HLA01213 DRB1*112702
HLA00782 DRB1*1128
HLA00783 DRB1*1129
HLA00785 DRB1*1131
HLA00786 DRB1*1132
HLA01156 DRB1*1137
HLA01239 DRB1*1138
HLA01273 DRB1*1139
HLA01447 DRB1*1142
HLA01552 DRB1*1143
HLA01775 DRB1*1144
HLA01779 DRB1*1145
HLA01794 DRB1*1146
HLA01812 DRB1*1147
HLA01841 DRB1*1148
HLA01873 DRB1*1150
HLA01901 DRB1*1151
HLA01931 DRB1*1152
HLA01948 DRB1*1153
HLA01968 DRB1*115401
HLA02568 DRB1*115402
HLA02474 DRB1*1155
HLA02577 DRB1*1156
HLA02587 DRB1*1157
HLA02718 DRB1*1158
HLA02719 DRB1*1159
HLA02720 DRB1*1160
HLA00789 DRB1*120101
HLA01407 DRB1*120102
HLA00790 DRB1*120201
HLA00794 DRB1*1204
HLA00795 DRB1*1205
HLA00796 DRB1*1206
HLA01361 DRB1*1207
HLA01480 DRB1*1208
HLA01806 DRB1*1209
HLA01929 DRB1*1210
HLA02055 DRB1*1211
HLA02135 DRB1*1212
HLA02382 DRB1*1213
HLA02461 DRB1*1214
HLA02583 DRB1*1215
HLA00797 DRB1*130101
HLA01255 DRB1*130102
HLA01689 DRB1*130103
HLA00798 DRB1*130201
HLA00799 DRB1*130301
HLA00801 DRB1*1304
HLA00802 DRB1*130501
HLA02318 DRB1*130502
HLA00803 DRB1*1306
HLA00804 DRB1*130701
HLA00806 DRB1*1308
HLA00808 DRB1*1310
HLA00809 DRB1*1311
HLA00810 DRB1*1312
HLA00812 DRB1*131401
HLA01154 DRB1*131402
HLA00814 DRB1*1316
HLA00815 DRB1*1317
HLA00816 DRB1*1318
HLA00817 DRB1*1319
HLA00818 DRB1*1320
HLA00819 DRB1*1321
HLA00820 DRB1*1322
HLA00824 DRB1*1326
HLA00825 DRB1*1327
HLA00827 DRB1*1329
HLA00829 DRB1*1331
HLA00830 DRB1*1332
HLA00832 DRB1*1334
HLA01101 DRB1*1336
HLA01166 DRB1*1339
HLA01212 DRB1*1341
HLA01236 DRB1*1342
HLA01240 DRB1*1344
HLA01350 DRB1*1346
HLA01356 DRB1*1347
HLA01442 DRB1*1348
HLA01539 DRB1*1350
HLA01596 DRB1*1351
HLA01623 DRB1*1354
HLA01724 DRB1*1356
HLA01730 DRB1*1357
HLA01736 DRB1*1358
HLA01737 DRB1*1359
HLA01754 DRB1*1360
HLA01791 DRB1*1361
HLA01813 DRB1*1362
HLA01854 DRB1*1363
HLA01932 DRB1*1364
HLA01991 DRB1*1365
HLA02014 DRB1*1366
HLA02030 DRB1*1367
HLA02158 DRB1*1368
HLA02289 DRB1*1369
HLA02359 DRB1*1370
HLA02395 DRB1*1371
HLA02535 DRB1*1372
HLA02570 DRB1*1373
HLA02610 DRB1*1374
HLA02702 DRB1*1375
HLA00833 DRB1*140101
HLA02230 DRB1*140103
HLA00834 DRB1*1402
HLA00835 DRB1*140301
HLA01807 DRB1*140302
HLA00836 DRB1*1404
HLA00837 DRB1*140501
HLA01663 DRB1*140502
HLA02732 DRB1*140503
HLA00838 DRB1*1406
HLA00839 DRB1*140701
HLA01531 DRB1*140702
HLA00842 DRB1*1410
HLA00843 DRB1*1411
HLA00844 DRB1*1412
HLA00845 DRB1*1413
HLA00846 DRB1*1414
HLA00847 DRB1*1415
HLA00848 DRB1*1416
HLA00849 DRB1*1417
HLA00850 DRB1*1418
HLA00853 DRB1*1421
HLA00854 DRB1*1422
HLA00855 DRB1*142301
HLA02036 DRB1*142302
HLA00857 DRB1*1425
HLA00858 DRB1*1426
HLA00859 DRB1*1427
HLA00861 DRB1*1429
HLA00862 DRB1*1430
HLA00864 DRB1*1432
HLA01011 DRB1*1433
HLA01158 DRB1*1434
HLA01163 DRB1*1436
HLA01283 DRB1*1437
HLA01378 DRB1*1438
HLA01379 DRB1*1439
HLA01380 DRB1*1440
HLA01540 DRB1*1442
HLA01572 DRB1*1443
HLA01629 DRB1*1444
HLA01630 DRB1*1445
HLA01693 DRB1*1446
HLA01733 DRB1*1447
HLA01734 DRB1*1448
HLA02131 DRB1*1449
HLA02210 DRB1*1450
HLA02214 DRB1*1451
HLA02215 DRB1*1452
HLA02348 DRB1*1453
HLA02371 DRB1*1454
HLA02409 DRB1*1455
HLA02415 DRB1*1456
HLA02486 DRB1*1457
HLA02487 DRB1*1458
HLA02520 DRB1*1459
HLA02563 DRB1*1460
HLA02572 DRB1*1461
HLA02612 DRB1*1462
HLA02692 DRB1*1463
HLA02728 DRB1*1464
HLA00865 DRB1*150101
HLA01582 DRB1*150104
HLA01745 DRB1*150105
HLA02569 DRB1*150106
HLA00867 DRB1*150201
HLA00868 DRB1*150202
HLA02721 DRB1*150204
HLA00870 DRB1*1503
HLA00871 DRB1*1504
HLA00874 DRB1*1507
HLA00875 DRB1*1508
HLA01159 DRB1*1509
HLA01340 DRB1*1511
HLA01502 DRB1*1512
HLA01842 DRB1*1514
HLA01936 DRB1*1515
HLA02008 DRB1*1516
HLA02326 DRB1*1518
HLA02431 DRB1*1519
HLA02571 DRB1*1520
HLA02573 DRB1*1521
HLA02575 DRB1*1522
HLA00876 DRB1*160101
HLA00878 DRB1*160201
HLA00880 DRB1*1603
HLA00881 DRB1*1604
HLA01838 DRB1*160502
HLA00885 DRB1*1608
HLA02130 DRB1*1609
HLA02345 DRB1*1610
HLA02623 DRB1*1611
