# Supplementary material for: Sequence features of HLA-DRB1 locus define putative basis for gene conversion and point mutations
Source: BMC Genomics. 2008 May 19;9:228. doi: 10.1186/1471-2164-9-228 (PMC2408603; doi:10.1186/1471-2164-9-228)
Supplement: Additional file 3 — The 49 complete HLA-DRB1 coding sequences used in the analyses. [file 1471-2164-9-228-S3.txt]

Additional file 3

The 49 full coding HLA-DRB1 sequences (801 bp) used in the analyses. The IMGT/HLA database ID number is followed by the allele name.

HLA00664 DRB1*010101
HLA00665 DRB1*010201
HLA00667 DRB1*0103
HLA02173 DRB1*0113
HLA00671 DRB1*030101
HLA00672 DRB1*030102
HLA00678 DRB1*0306
HLA00685 DRB1*040101
HLA00687 DRB1*0402
HLA00689 DRB1*0404
HLA00690 DRB1*040501
HLA02172 DRB1*040602
HLA00693 DRB1*040701
HLA00695 DRB1*0409
HLA00694 DRB1*0408
HLA00696 DRB1*0410
HLA00697 DRB1*0411
HLA00719 DRB1*070101
HLA02017 DRB1*0709
HLA02257 DRB1*080103
HLA00724 DRB1*080201
HLA00739 DRB1*0813
HLA00744 DRB1*0818
HLA00750 DRB1*100101
HLA00751 DRB1*110101
HLA00752 DRB1*110102
HLA00755 DRB1*1103
HLA00756 DRB1*110401
HLA02157 DRB1*111102
HLA00769 DRB1*1115
HLA00789 DRB1*120101
HLA01407 DRB1*120102
HLA01929 DRB1*1210
HLA00797 DRB1*130101
HLA00798 DRB1*130201
HLA00802 DRB1*130501
HLA00825 DRB1*1327
HLA01724 DRB1*1356
HLA00833 DRB1*140101
HLA00836 DRB1*1404
HLA00837 DRB1*140501
HLA00842 DRB1*1410
HLA00843 DRB1*1411
HLA01693 DRB1*1446
HLA00865 DRB1*150101
HLA00870 DRB1*1503
HLA00871 DRB1*1504
HLA00876 DRB1*160101
HLA00878 DRB1*160201
